# Supplementary material for: Mutation of foxl1 Results in Reduced Cartilage Markers in a Zebrafish Model of Otosclerosis
Source: Genes (Basel). 2022 Jun 21;13(7):1107. doi: 10.3390/genes13071107 (PMC9319681; doi:10.3390/genes13071107)
Supplement: Supplementary file 1 [file genes-13-01107-s001.zip]

Archive with 1 entries (1 files):
- genes-1690325-supplementary.pdf
